# Supplementary material for: Exploring the Functional Relationship between y-Type Thioredoxins and 2-Cys Peroxiredoxins in Arabidopsis Chloroplasts
Source: Antioxidants (Basel). 2020 Oct 31;9(11):1072. doi: 10.3390/antiox9111072 (PMC7694023; doi:10.3390/antiox9111072)
Supplement: Supplementary file 1 [file antioxidants-09-01072-s001.zip]

Archive with 1 entries (1 files):
- antioxidants-989667-supplementary.rar
